# Supplementary material for: Altered Conformational Landscape upon Sensing Guanine Nucleotides in a Disease Mutant of Elongation Factor-like 1 (EFL1) GTPase
Source: Biomolecules. 2022 Aug 19;12(8):1141. doi: 10.3390/biom12081141 (PMC9405973; doi:10.3390/biom12081141)
Supplement: Supplementary file 1 [file biomolecules-12-01141-s001.zip]

Archive with 1 entries (1 files):
- biomolecules-1847364-supplementary.pdf
